# Supplementary material for: To adapt or go extinct? The fate of megafaunal palm fruits under past global change
Source: Proc Biol Sci. 2018 Jun 13;285(1880):20180882. doi: 10.1098/rspb.2018.0882 (PMC6015859; doi:10.1098/rspb.2018.0882)
Supplement: functions_for_simulation.R [file rspb20180882supp3.r]

simulate_traitDep_shift <- function(timeSimul,
                                    states,
                                    root_state,
                                    mu_pre,
                                    mu_pos,
                                    lambda_pre,
                                    lambda_pos,
                                    q_pre,
                                    q_pos,
                                    shifting_time,
                                    nsimul,
                                    see_progress=FALSE){
  
  phylotrees<-list()
  traitdata<-list()
  shift_happened<-NULL
  sucess<-0
  
  if(timeSimul<=shifting_time){
    stop("Time of shift is out of bounds \n")
  }
  
  if (length(lambda_pre)!= length(lambda_pos)||length(lambda_pos)!= length(mu_pre) ||length(mu_pre)!= length(mu_pos) ){
    stop("Every state must have a single rate of speciation and extinction")
    
  }
  
  if(length(q_pre)!= length(q_pos)||length(q_pre)!= length(lambda_pos)){
    stop("check the transition rates")
  }
  
  if(all(lambda_pre==lambda_pos)==FALSE){
    cat("Simulating a shift in speciation, it will happen at",shifting_time ,"\n" )
  }
  
  if(all(mu_pre==mu_pos)==FALSE){
    cat("Simulating a shift in extinction, it will happen at",shifting_time ,"\n" )
  }
  
  if(all(q_pre==q_pos)==FALSE){
    cat("Simulating a shift in transition, it will happen at",shifting_time ,"\n" )
  }
  
  states<-c(1,2)
  while(length(phylotrees) < nsimul){
    if(is.null(root_state)){
      initialState<-sample(c(1,2),1)
      
    } else {
      initialState<-root_state
    }
    
    tryCatch({
      done_tree <- 0
      while(done_tree==0){
        preTree<-simulate_process(timeSimul,
                                  states,
                                  root_state,
                                  initialState,
                                  mu_pre,
                                  mu_pos,
                                  lambda_pre,
                                  lambda_pos,
                                  q_pre,
                                  q_pos,
                                  shifting_time,
                                  see_progress)
        done_tree <- preTree$done_tree
        if(done_tree==0){
          rm(preTree)
          gc()
        }
        
      }
      Ltable<-preTree$Ltable
      speciesTraits<-preTree$speciesTraits
      speciesID<-preTree$speciesID
      shiftDone<-preTree$shiftDone
      
      
      
      if(length(unique(speciesTraits))==2 & shiftDone > 0){
        age<-timeSimul
        Ltable[which(Ltable[,4]==0),4]<--1
        Ltable[,1] = age - c(Ltable[,1])
        notmin1 = which(Ltable[,4] != -1)
        Ltable[notmin1,4] = age - c(Ltable[notmin1,4])
        Ltable[which(Ltable[,4] == age + 1),4] = -1
        phy <-L2phylo(Ltable,dropextinct = T)
        traits<-sortingtraits(data.frame(cbind(paste0("t",speciesID),speciesTraits)),phy)
        
        sucess <- sucess + 1
        phylotrees[[sucess]]<-phy
        traitdata[[sucess]]<-traits
        shift_happened<-c(shift_happened,timeSimul-shiftDone)
        cat("_____we have",sucess,"complete datasets so far______","\n")
      }
    }, error=function(e){cat("ERROR :",conditionMessage(e), "\n")})
  }
  return(list(phylotrees=phylotrees,traitdata=traitdata,shift_happened=shift_happened))
}

simulate_process<-function(timeSimul,
                           states,
                           root_state,
                           initialState,
                           mu_pre,
                           mu_pos,
                           lambda_pre,
                           lambda_pos,
                           q_pre,
                           q_pos,
                           shifting_time,
                           see_progress){
  
  speciesTraits<-c(initialState,initialState)
  timeStep<-0
  Ltable<- matrix(c(0,0,1,0,0,1,2,0),ncol=4,nrow=2,byrow=T)
  speciesID<-c(1,2)
  lambdas<-lambda_pre
  mus<-mu_pre
  qs<-q_pre
  
  shiftDone <- 0
  
  shift_time <- timeSimul-shifting_time ## Because it will be the time before the present
  
  while(length(speciesID != 0)  && timeStep <= timeSimul){ 
    
    rates<-Rates(speciesID,states,speciesTraits,mus,lambdas,qs)
    species_mus<-rates$species_mus
    species_lambdas<-rates$species_lambdas
    shiftprob<-rates$shiftprob
    totalRate<-sum(species_mus,species_lambdas,shiftprob)
    timeElapsed <- rexp(1, rate = totalRate)
    timeStep <- timeStep + timeElapsed
    
    if(timeStep>=shift_time && shiftDone==0){
      shiftDone <- shift_time
      timeStep <- shift_time + rexp(1, rate = totalRate)
      if (see_progress==TRUE){
        cat("       shift happening after",shiftDone,"Ma \n")
      }
    }
    
    if(timeStep >= shift_time){
      lambdas<-lambda_pos
      mus<-mu_pos
      qs<-q_pos
    }
    
    if(timeStep >= timeSimul){
      done_tree <- 1
      break  
    }
    
    if(length(speciesID) >= 10000){
      cat("simulation has produced more than 10000 species,I better start over \n")
      done_tree <- 0
      break  
    }
    
    if(see_progress==TRUE){
      cat("species:",length(speciesID),", at time",timeStep,"\n")
    }
    
    ##Events
    ## 1=trait shift
    ## 2=speciation
    ## 3=extinction
    
    event<-sample(c(1,2,3),1,prob = c(sum(shiftprob),sum(species_lambdas),sum(species_mus)))
    
    if(length(speciesID)==1 & event==3){
      cat("Clade went extinct, I better start over \n")
      done_tree <- 0
      break  
    }
    
    if(all(speciesID!=1) || all(speciesID!=2)){
      cat("crown lineages died, starting over \n")
      done_tree <- 0
      break
    }
    
    if (event==1){
      eventShift<-event_traitshift(shiftprob,speciesTraits,states,speciesID,qs)
      speciesTraits<-eventShift
    }
    
    if(event==2){
      eventSpec<-event_speciation(species_lambdas,states,lambdas,Ltable,speciesTraits,speciesID,timeStep)
      Ltable<-eventSpec$Ltable
      speciesTraits<-eventSpec$speciesTraits
      speciesID<-eventSpec$speciesID
    }
    
    if(event==3){
      eventExt<-event_extinction(species_mus,speciesTraits,states,Ltable,speciesID,mus,timeStep)
      speciesID<-eventExt$speciesID
      speciesTraits<-eventExt$speciesTraits
      Ltable<-eventExt$Ltable
      
    }
    
  }
  
  if(length(speciesID)!=length(speciesTraits)){
    cat("mistmatch between number of species and traits \n")
    done_tree <- done_tree
    break
    
  }
  
  return(list(Ltable=Ltable,speciesID=speciesID,speciesTraits=speciesTraits,shiftDone=shiftDone,done_tree=done_tree))
}


Rates<-function(speciesID,states,speciesTraits,mus,lambdas,qs){
  species_mus<-NULL
  for(i in 1:length(speciesID)){
    species_mus<-c(species_mus,mus[which(states==speciesTraits[i])])
  }
  
  species_lambdas<-NULL
  for(i in 1:length(speciesID)){
    species_lambdas<-c(species_lambdas,lambdas[which(states==speciesTraits[i])])
  }
  
  shiftprob<-NULL
  for (i in 1:length(speciesTraits)){
    shiftprob<-c(shiftprob,qs[which(speciesTraits[i]==states)])
  }
  return(list(species_mus=species_mus,species_lambdas=species_lambdas,shiftprob=shiftprob))
}


event_extinction<-function(species_mus,speciesTraits,states,Ltable,speciesID,mus,timeStep){
  dying<-sample(speciesID,1,prob=species_mus) 
  Ltable[which(Ltable[,3]==dying),4]<-timeStep
  speciesTraits<-speciesTraits[-which(speciesID==dying)]
  speciesID<- speciesID[-which(speciesID==dying)]
  return(list(speciesID=speciesID,speciesTraits=speciesTraits,Ltable=Ltable))
}


event_speciation<-function(species_lambdas,states,lambdas,Ltable,speciesTraits,speciesID,timeStep){
  if(length(speciesID)==1){
    mother<-speciesID
  } else {
    mother<-sample(speciesID,1,prob=species_lambdas)  
  }
  Ltable<-rbind(Ltable,matrix(c(timeStep,mother,max(Ltable[,3])+1,0),ncol=4))
  speciesTraits<-c(speciesTraits,speciesTraits[which(speciesID==mother)])
  speciesID<-c(speciesID,max(Ltable[,3]))
  return(list(Ltable=Ltable,speciesTraits=speciesTraits,speciesID=speciesID))
}


event_traitshift<- function(shiftprob,speciesTraits,states,speciesID,qs){
  if(length(speciesID)==1){ # Because the problem with sample() when length(x)=1
    chosenspecies<-speciesID
  } else {
    chosenspecies<-sample(speciesID,1,prob=shiftprob)
  }
  stateChosen<-speciesTraits[which(speciesID==chosenspecies)]
  if(stateChosen==1){
    shiftedTo<-2
  } else {
    shiftedTo<-1
  }
  speciesTraits[which(speciesID==chosenspecies)]<-shiftedTo
  return(speciesTraits=speciesTraits)
}

sortingtraits <- function(traitinfo,phy){
  traitinfo <- as.matrix(traitinfo)
  if(length(phy$tip.label)!=nrow(traitinfo)){
    stop("Number of species in the tree must be the same as in the trait file")
  }
  
  if(identical(as.character(sort(phy$tip.label)),
               as.character(sort(traitinfo[,1])))==FALSE){
    mismatch <- match( as.character(sort(traitinfo[,1])),as.character(sort(phy$tip.label)))
    mismatched <- (sort(traitinfo[,1]))[which(is.na(mismatch))]
    stop(cat("Mismatch on tip labels and taxa names, check the species:",
             mismatched))
  }
  
  traitinfo <- traitinfo[match(phy$tip.label,traitinfo[,1]),]
  traitinfo[,1]==phy$tip.label
  
  if(ncol(traitinfo)==2){
    traits <- as.numeric(traitinfo[,2])
  }
  
  if(ncol(traitinfo)>2){
    traits <- NULL
    for (i in 1:(ncol(traitinfo)-1)){
      traits <- cbind(traits,as.numeric(traitinfo[,1+i]))
      
    }
    
  }
  return(traits)
}
