# Supplementary material for: To adapt or go extinct? The fate of megafaunal palm fruits under past global change
Source: Proc Biol Sci. 2018 Jun 13;285(1880):20180882. doi: 10.1098/rspb.2018.0882 (PMC6015859; doi:10.1098/rspb.2018.0882)
Supplement: main_runSimulation.R [file rspb20180882supp4.r]

## This is an R program that simulates a 
## trait-dependent diversification process with a shift in rates at a given point in time. 
## When using this program please cite Onstein et al. "To adapt or go extint? The fate of 
## megafaunal palm fruits under past global change" in Proceedings of the Royal Society B, 2018.
## For questions, contact: Leonel H. Alsina, leonelhalsina@gmail.com

library(DDD)
rm(list=ls(all=TRUE))
source("functions_for_simulation.R")


set.seed(6) ## To replicate simulations


nsimul <- 10 ## Number of simulations to be performed
timeSimul <- 30 ## Crown age
root_state <- NULL ## Root state. It can be either 1 or 2. NULL in case there is not a preference for either.

## Parameters pre- shift  
lambda_pre <- c(0.2,0.2) ## Speciation rate, one rate for each state (lambda trait 1,lambda trait2)
mu_pre <- c(0.02,0.02)  ## Extinction rate, one rate for each state (mu trait 1,mu trait2)
q_pre <- c(0.02,0.02) ## Rate of transition this is (rate from 1 to 2,rate from 2 to 1 )

shifting_time <- 2 # Time before the present when the shift takes place

## Parameters post- shift 
lambda_pos <- c(0.2,0.2) ## Speciation rate, one rate for each state (lambda trait 1,lambda trait2)
mu_pos <- c(0.02,0.3) ## Extinction rate, one rate for each state (mu trait 1,mu trait2)
q_pos <- c(0.02,0.02) ## Rate of transition this is (rate from 1 to 2,rate from 2 to 1 )


see_progress <- FALSE ## It can be TRUE to see the number of species over time. It might 
                      ## compromise the speed of the process.

simulation<-simulate_traitDep_shift(timeSimul,
                        states,
                        root_state,
                        mu_pre,
                        mu_pos,
                        lambda_pre,
                        lambda_pos,
                        q_pre,
                        q_pos,
                        shifting_time,
                        nsimul,
                        see_progress)

## These are the three lists
simulation$phylotrees
simulation$traitdata
simulation$shift_happened ## the time when the shift happened (time before the present)

## Example of how to access the first data set:

phylogeny<-simulation$phylotrees[[1]]
plot(phylogeny)

traitStates<-simulation$traitdata[[1]] ## Note that the traits are already sorted according tree tips

save.image("simulations.RData")
